# Supplementary material for: EEG Data Quality in Large-Scale Field Studies in India and Tanzania
Source: eNeuro. 2025 Jul 23;12(7):ENEURO.0006-25.2025. doi: 10.1523/ENEURO.0006-25.2025 (PMC12309446; doi:10.1523/ENEURO.0006-25.2025)
Supplement: Data 1 — Python code for the implementation of the FASTER and PREP methods used in this study. Download Data 1, ZIP file. [file eneuro-12-ENEURO.0006-25.2025-s003.zip]

Archive with 9 entries (7 files):
- SapienLabsDataQuality-main/.DS_Store
- SapienLabsDataQuality-main/run_data_quality_metrics.py
- SapienLabsDataQuality-main/util/
- SapienLabsDataQuality-main/util/__pycache__/
- SapienLabsDataQuality-main/util/__pycache__/eegQuality.cpython-312.pyc
- SapienLabsDataQuality-main/util/__pycache__/quality_check.cpython-312.pyc
- SapienLabsDataQuality-main/util/eegQuality.py
- SapienLabsDataQuality-main/util/prob_files_EO.txt
- SapienLabsDataQuality-main/util/quality_check.py
