# Supplementary material for: EEG Data Quality in Large-Scale Field Studies in India and Tanzania
Source: eNeuro. 2025 Jul 23;12(7):ENEURO.0006-25.2025. doi: 10.1523/ENEURO.0006-25.2025 (PMC12309446; doi:10.1523/ENEURO.0006-25.2025)
Supplement: Data 2 — Sample EEG data from a small subset of participants from Tanzania and India across the 3 conditions (EO, EC, TASK). Download 2, ZIP file. [file eneuro-12-ENEURO.0006-25.2025-s004.zip]

Archive with 42 entries (32 files):
- TN-IND/.DS_Store
- TN-IND/ANAN1879/
- TN-IND/ANAN1879/ANAN1879_ANAN_01_EC_EPOCFLEX_243698_2024.11.05T15.18.32+05.30.edf
- TN-IND/ANAN1879/ANAN1879_ANAN_01_EO_EPOCFLEX_243698_2024.11.05T15.14.02+05.30.edf
- TN-IND/ANAN1879/ANAN1879_ANAN_01_PC_EPOCFLEX_243698_2024.11.05T15.22.45+05.30.edf
- TN-IND/ANAN2570/
- TN-IND/ANAN2570/ANAN2570_VIDH_02_EC_EPOCFLEX_231096_2024.07.24T12.53.58+05.30.edf
- TN-IND/ANAN2570/ANAN2570_VIDH_02_EO_EPOCFLEX_231096_2024.07.24T12.48.39+05.30.edf
- TN-IND/ANAN2570/ANAN2570_VIDH_02_PC_EPOCFLEX_231096_2024.07.24T12.58.54+05.30.edf
- TN-IND/ARPA1331/
- TN-IND/ARPA1331/ARPA1331_PORA_01_EC_EPOCFLEX_223219_2024.06.01T13.41.05+05.30.edf
- TN-IND/ARPA1331/ARPA1331_PORA_01_EO_EPOCFLEX_223219_2024.06.01T13.37.08+05.30.edf
- TN-IND/ARPA1331/ARPA1331_PORA_01_PC_EPOCFLEX_223219_2024.06.01T13.44.43+05.30.edf
- TN-IND/PORA1734/
- TN-IND/PORA1734/PORA1734_PORA_01_EC_EPOCFLEX_239569_2024.10.07T12.56.18+05.30.edf
- TN-IND/PORA1734/PORA1734_PORA_01_EO_EPOCFLEX_239569_2024.10.07T12.49.34+05.30.edf
- TN-IND/PORA1734/PORA1734_PORA_01_PC_EPOCFLEX_239569_2024.10.07T13.00.41+05.30.edf
- TN-IND/VIDH1820/
- TN-IND/VIDH1820/VIDH1820_PORA_01_EC_EPOCFLEX_242412_2024.10.26T11.16.49+05.30.edf
- TN-IND/VIDH1820/VIDH1820_PORA_01_EO_EPOCFLEX_242412_2024.10.26T11.10.45+05.30.edf
- TN-IND/VIDH1820/VIDH1820_PORA_01_PC_EPOCFLEX_242412_2024.10.26T11.21.30+05.30.edf
- TZ/.DS_Store
- TZ/ADMU412/
- TZ/ADMU412/ADMU412_JOLA_02_EC_EPOCFLEX_198134_2023.10.17T14.24.14+03.00.edf
- TZ/ADMU412/ADMU412_JOLA_02_EO_EPOCFLEX_198134_2023.10.17T14.20.34+03.00.edf
- TZ/ADMU412/ADMU412_JOLA_02_PC_EPOCFLEX_198134_2023.10.17T14.27.38+03.00.edf
- TZ/CHMU088/
- TZ/CHMU088/CHMU088_CHMU_01_EC_EPOCFLEX_2023.10.05T11.25.34+03.00.edf
- TZ/CHMU088/CHMU088_CHMU_01_EO_EPOCFLEX_2023.10.05T11.21.49+03.00.edf
- TZ/CHMU088/CHMU088_CHMU_01_PC_EPOCFLEX_2023.10.05T11.30.30+03.00.edf
- TZ/ISMW1516/
- TZ/ISMW1516/ISMW1516_ISMW_01_EC_EPOCFLEX_223119_2024.05.31T14.39.09+03.00.edf
- TZ/ISMW1516/ISMW1516_ISMW_01_EO_EPOCFLEX_223119_2024.05.31T14.35.20+03.00.edf
- TZ/ISMW1516/ISMW1516_ISMW_01_PC_EPOCFLEX_223119_2024.05.31T14.44.10+03.00.edf
- TZ/JASI1631/
- TZ/JASI1631/JASI1631_JASI_01_EC_EPOCFLEX_233870_2024.08.20T14.13.30+03.00(1).edf
- TZ/JASI1631/JASI1631_JASI_01_EO_EPOCFLEX_233870_2024.08.20T14.09.42+03.00(1).edf
- TZ/JASI1631/JASI1631_JASI_01_PC_EPOCFLEX_233870_2024.08.20T14.19.12+03.00(1).edf
- TZ/UPSA988/
- TZ/UPSA988/UPSA988_UPSA_03_EC_EPOCFLEX_209145_2024.01.22T12.51.36+03.00.edf
- TZ/UPSA988/UPSA988_UPSA_03_EO_EPOCFLEX_209145_2024.01.22T12.48.06+03.00.edf
- TZ/UPSA988/UPSA988_UPSA_03_PC_EPOCFLEX_209145_2024.01.22T12.58.12+03.00.edf
